# Supplementary material for: Muscle satellite cell proliferation and association: new insights from myofiber time-lapse imaging
Source: Skelet Muscle. 2011 Feb 2;1:7. doi: 10.1186/2044-5040-1-7 (PMC3157006; doi:10.1186/2044-5040-1-7)
Supplement: Additional file 1 — Table S1: Division timing and orientation data for all cells. All 244 cells analyzed are listed by movie number (available as additional files 2, 3, 4, 5, 6, 7, 8, 9) and cell number. For each cell, time (in hours after myofiber harvest) and orientation of each division (H = horizontal; N = no division; V = Vertical) is noted. [file 2044-5040-1-7-S1.XLSX]

## Sheet: Sheet1
Movie #	Cell #	Reference #	Div1 Time	Div1 H/V	Div2 Time	Div2 H/V	Div3 Time	Div3 H/V
1	1	1	36.6667	?
1	2	2	0	N
1	3	3	27.8333	H	39.6667	V
2	1	4	39.1667	H
2	2	5	26.6667	H	38.3333	H
3	1	6	34.1667	V
4	1	7	34.5	H	43.8333	H
4	2	8	27.8333	V	40.5	H	49.5	H
5	2	9	30.1667	H	41.5	H
5	3	10	0	N
6	1	11	0	N
6	2	12	27.1667	H	37.6667	H	47.6667	H
6	3	13	44.5	V
6	4	14	0	N
7	1	15	42.8333	H
7	2	16	32	H	47.8333	H
8	1	17	0	N
9	1	18	31.5	H	37.8333	?
9	2	19	32.6667	H	38	?
9	3	20	24.6667	V	38.1667	?
9	4	21	28	H	43.5	V	45.1667	H
9	5	22	27	H	36.1667	V
10	1	23	26.3333	V	32.3333	V	41.5	V
10	2	24	28.6667	V
10	3	25	26.5	V
21	1	26	31.3333	V	39.8333	H
21	2	27	45	V
21	3	28	26.8333	V
22	1	29	27.1667	H	37.3333	H	45.8333	H
23	1	30	37.8333	H	47.5	H
24	1	31	25.6667	H	35.6667	H	45	V
47	1	32	33.3333	H	44	H
47	2	33	35.1667	V
47	3	34	29.1667	V	37.3333	H	45.8333	H
48	1	35	28.3333	H	43.1667	V
48	2	36	27.5	V	38.6667	?
49	1	37	0	N
49	2	38	45.3333	H
49	3	39	34.6667	V
49	4	40	34.5	H
50	1	41	0	N
51	1	42	0	N
51	2	43	37.5	H
52	1	44	0	N
52	2	45	30.3333	H	44.1667	H
11	1	46	39	H
11	2	47	25.6667	V	37.3333	H
12	1	48	28.5	V
12	2	49	37.8333	H
13	1	50	0	N
13	2	51	0	N
13	3	52	0	N
14	1	53	32.5	V
28	1	54	0	N
28	4	55	0	N
28	2	56	42.5	H
29	3	57	41.1667	V
30	1	58	45	H
30	1	59	0	N
30	2	60	0	N
19	1	61	41.1667	H
19	2	62	45.6667	V
19	3	63	0	N
19	4	64	0	N
20	1	65	40.1667	H
15	1	66	36.5	H	46	H
16	1	67	33.6667	H
16	2	68	46.5	H
17	2	69	37.1667	V	47.5	H
18	1	70	31.6667	V	43.3333	H
31	1	71	33.1667	H	40.8333	H
31	2	72	30.1667	H	38	?
31	3	73	0	N
31	4	74	30	H	38.3333	V	46.8333	H
32	1	75	28.5	V
33	1	76	27.1667	H	37.3333	H
33	2	77	36.3333	H	41.3333	V
33	3	78	25	V	34.8333	H
37	1	79	24.3333	?	37	H
38	1	80	35.5	H
38	2	81	26	H	36	H
38	3	82	28.6667	H
38	4	83	25.3333	V
39	1	84	30.6667	H	39.1667	H
39	2	85	36	V
39	3	86	31.1667	H	39	H
40	1	87	26	V
41	1	88	27.3333	V	39.3333	H
42	1	89	29.1667	V
43	1	90	0	N
43	2	91	38.6667	H
43	3	92	35.8333	H	43.8333	H
44	1	93	32.6667	H	41.6667	V
44	2	94	45.8333	V
45	1	95	35.8333	V
46	2	96	33.3333	V
52	2	97	31.1667	?	45.1667	H
53	1	98	0	N
54	1	99	35.6667	H	44	V
55	1	100	36.1667	V
55	2	101	0	N
56	1	102	35.5	H
56	2	103	0	N
57	1	104	0	N
57	2	105	34.3333	V
57	3	106	27.3333	V
57	4	107	46.3333	H
58	1	108	38.1667	H
58	2	109	31.3333	H
58	3	110	37.1667	H
58	4	111	0	N
59	1	112	37.5	V	46.6667	H
60	1	113	40.1667	H
60	2	114	43.8333	H
61	1	115	33.3333	H	45.5	H
61	2	116	26.6667	V	34.3333	H	44	H
61	3	117	27.3333	H	42.3333	H
61	4	118	29	H	41.5	H
62	1	119	33	H	43.3333	H
62	2	120	28.8333	H	37.6667	H
62	3	121	37.8333	H
63	1	122	29.1667	H	41.5	H
63	2	123	43.6667	H
63	3	124	34.5	H	47.8333	H
64	1	125	39.1667	V
65	1	126	45.6667	H
66	1	127	32.5	H	44	H
66	2	128	0	N
66	3	129	32.5	H	43.8333	H
66	4	130	33	V
67	1	131	28.1667	H	36.1667	H	47.5	H
68	1	132	0	N
68	2	133	0	N
68	3	134	34	V	42	H
69	1	135	27.6667	H	35.8333	H	43.3333	H
69	2	136	24.1667	H	36.6667	H
70	2	137	27.5	H	36	H	44.5	H
70	3	138	35.8333	H
70	4	139	32.3333	V	47.6667	H
71	1	140	0	N
71	2	141	30.1667	H	43	H
72	2	142	33.5	H	40.6667	H
72	2	143	32.6667	H	40.6667	H
73	2	144	32	H	41.1667	H
73	2	145	31.5	H	39	H	48	H
74	1	146	32.6667	H	39.6667	H	47.3333	H
75	1	147	29.6667	H	35.8333	V	41.3333	V
76	1	148	33.6667	H	36.8333	H	44.1667	H
76	2	149	27	H	34.5	H	43.1667	H
77	1	150	29.8333	V	40.3333	V
78	1	151	34.5	H	43.3333	H	47	H
78	2	152	24.1667	H	29.1667	H	38.6667	H
78	3	153	27.8333	H	37	V	40.1667	H
79	1	154	30.1667	V	40.6667	?
79	2	155	29.3333	H	37.6667	V
79	3	156	29.1667	H	41.1667	H
80	1	157	28.6667	V
81	1	158	24.8333	V	43	H
82	1	159	26	V	41.3333	H	47.1667	H
83	1	160	25.1667	V	34.1667	H	41.1667	H
84	1	161	45.3333	?
84	2	162	31.8333	V	37.6667	V
84	3	163	28.3333	H	37.8333	H	45.6667	H
85	1	164	0	N
85	2	165	0	N
87	1	166	42.6667	?
87	2	167	34.1667	?	47.1667	?
87	3	168	30.6667	?	39.5	?
87	4	169	26.6667	V	40.8333	?	46.1667	?
88	1	170	31.6667	V	42	H
88	2	171	38.3333	V
89	1	172	40.5	?
89	2	173	24.6667	H	31.8333	H	40.8333	?
89	3	174	28.5	H	36.1667	V	43.8333	H
89	4	175	25.1667	H	33	H	40.1667	H
90	1	176	26.8333	H	32.5	V	42.8333	H
90	2	177	27	V	40.1667	H
91	1	178	30	H	36.1667	H	42.8333	H
91	2	179	27.5	H	36	V	47.1667	H
92	1	180	31.8333	V
92	2	181	39.5	V
93	1	182	31	V	44.5	H
95	1	183	0	N
95	2	184	37.6667	H
96	1	185	34.3333	H	43	V
96	2	186	31	V	37.8333	H	46.1667	H
97	1	187	33.5	H	44.1667	H
97	2	188	41.5	V
97	3	189	24.8333	V
97	4	190	0	N
98	1	191	24.5	V	39.8333	V
99	1	192	32.8333	H	39.8333	V
99	2	193	32	H	41.1667	H
100	1	194	25.8333	H
100	2	195	32.5	H	42.5	?
101	1	196	34	V	45.3333	H
102	1	197	31.1667	V	48.1667	H
103	1	198	25.8333	V	43.5	V
103	2	199	29.3333	H	35	V	47.1667	H
103	3	200	25	V	39.1667	V	47.1667	H
103	4	201	33.5	H	42.6667	H
104	1	202	39.1667	H
104	2	203	32	H	40	H	47.8333	H
104	3	204	31.1667	H	37.8333	V	48.1667	H
104	4	205	29.5	V	44.5	H
105	1	206	27.1667	V	41.3333	H
106	1	207	29.1667	H	36.3333	H	44.5	H
107	1	208	26.8333	V	35	H	43.6667	H
108	2	209	41.8333	?	47.3333	V
109	1	210	28	H	38.6667	V
109	2	211	0	N
109	3	212	37.1667	H
110	1	213	33.3333	V	47.6667	H
111	1	214	27.3333	H
111	2	215	32.8333	H
111	3	216	35.3333	H
112	1	217	27.6667	V	41.6667	H
112	2	218	37.5	V
113	1	219	30.3333	V	44.8333	H
113	2	220	28.6667	V	37.5	H	43.1667	H
113	3	221	0	N
114	1	222	29.8333	V	42.8333	H
114	2	223	28.5	H	36.3333	H	44.3333	H
114	3	224	29.5	H	38.6667	H	47.1667	H
114	4	225	30.8333	V	40.5	H
115	1	226	42.1667	V
115	2	227	33.5	H	46.8333	H
115	3	228	30	H	37.1667	H	45.8333	?
115	4	229	29	H	36.5	H	45.6667	H
115	5	230	34.5	H	47.5	H
116	1	231	30.3333	H	39.8333	V
116	2	232	29.8333	H	37	H	45	H
116	3	233	35	H	46.5	V
117	2	234	30.6667	H	46.6667	H
117	1	235	0	N
118	1	236	36.8333	V
118	2	237	29.5	H	41.5	H
118	3	238	25.5	V	37.6667	H
119	1	239	31.8333	H	43.3333	?
119	2	240	27	H	44.8333	H
119	3	241	27.3333	H	35.8333	H
120	1	242	32.3333	H	42.6667	H
120	2	243	44.6667	H
121	1	244	30.8333	H	39.6667	H
