# Supplementary material for: Muscle satellite cell proliferation and association: new insights from myofiber time-lapse imaging
Source: Skelet Muscle. 2011 Feb 2;1:7. doi: 10.1186/2044-5040-1-7 (PMC3157006; doi:10.1186/2044-5040-1-7)
Supplement: Additional file 2 — contains movies 1-15. [file 2044-5040-1-7-S2.ZIP]

Archive with 18 entries (17 files):
- Movies1-15/
- Movies1-15/Index.html
- Movies1-15/Movie 1.mov
- Movies1-15/Movie 10.mov
- Movies1-15/Movie 11.mov
- Movies1-15/Movie 12.mov
- Movies1-15/Movie 13.mov
- Movies1-15/Movie 14.mov
- Movies1-15/Movie 15.mov
- Movies1-15/Movie 2.mov
- Movies1-15/Movie 3.mov
- Movies1-15/Movie 4.mov
- Movies1-15/Movie 5.mov
- Movies1-15/Movie 6.mov
- Movies1-15/Movie 7.mov
- Movies1-15/Movie 8.mov
- Movies1-15/Movie 9.mov
- Movies1-15/Supplemental Table 2.pdf
