# Supplementary material for: Muscle satellite cell proliferation and association: new insights from myofiber time-lapse imaging
Source: Skelet Muscle. 2011 Feb 2;1:7. doi: 10.1186/2044-5040-1-7 (PMC3157006; doi:10.1186/2044-5040-1-7)
Supplement: Additional file 3 — contains movies 16-30. [file 2044-5040-1-7-S3.ZIP]

Archive with 17 entries (16 files):
- Movies16-30/Index.html
- Movies16-30/Movie 16.mov
- Movies16-30/Movie 17.mov
- Movies16-30/Movie 18.mov
- Movies16-30/Movie 19.mov
- Movies16-30/Movie 20.mov
- Movies16-30/Movie 21.mov
- Movies16-30/Movie 22.mov
- Movies16-30/Movie 23.mov
- Movies16-30/Movie 24.mov
- Movies16-30/Movie 25.mov
- Movies16-30/Movie 26.mov
- Movies16-30/Movie 27.mov
- Movies16-30/Movie 28.mov
- Movies16-30/Movie 29.mov
- Movies16-30/Movie 30.mov
- Movies16-30/
