# Supplementary material for: Muscle satellite cell proliferation and association: new insights from myofiber time-lapse imaging
Source: Skelet Muscle. 2011 Feb 2;1:7. doi: 10.1186/2044-5040-1-7 (PMC3157006; doi:10.1186/2044-5040-1-7)
Supplement: Additional file 4 — contains movies 31-45. [file 2044-5040-1-7-S4.ZIP]

Archive with 16 entries (16 files):
- Index.html
- Movie 31.mov
- Movie 32.mov
- Movie 33.mov
- Movie 34.mov
- Movie 35.mov
- Movie 36.mov
- Movie 37.mov
- Movie 38.mov
- Movie 39.mov
- Movie 40.mov
- Movie 41.mov
- Movie 42.mov
- Movie 43.mov
- Movie 44.mov
- Movie 45.mov
