# Supplementary material for: Muscle satellite cell proliferation and association: new insights from myofiber time-lapse imaging
Source: Skelet Muscle. 2011 Feb 2;1:7. doi: 10.1186/2044-5040-1-7 (PMC3157006; doi:10.1186/2044-5040-1-7)
Supplement: Additional file 5 — contains movies 46-60. [file 2044-5040-1-7-S5.ZIP]

Archive with 16 entries (16 files):
- Index.html
- Movie 46.mov
- Movie 47.mov
- Movie 48.mov
- Movie 49.mov
- Movie 50.mov
- Movie 51.mov
- Movie 52.mov
- Movie 53.mov
- Movie 54.mov
- Movie 55.mov
- Movie 56.mov
- Movie 57.mov
- Movie 58.mov
- Movie 59.mov
- Movie 60.mov
