# Supplementary material for: Muscle satellite cell proliferation and association: new insights from myofiber time-lapse imaging
Source: Skelet Muscle. 2011 Feb 2;1:7. doi: 10.1186/2044-5040-1-7 (PMC3157006; doi:10.1186/2044-5040-1-7)
Supplement: Additional file 6 — contains movies 61-75. [file 2044-5040-1-7-S6.ZIP]

Archive with 15 entries (15 files):
- Movie 62.mov
- Movie 63.mov
- Movie 64.mov
- Movie 65.mov
- Movie 67.mov
- Movie 68.mov
- Movie 69.mov
- Movie 70.mov
- Movie 71.mov
- Movie 72.mov
- Movie 73.mov
- Movie 74.mov
- Movie 75.mov
- Index.html
- Movie 61.mov
