# Supplementary material for: Muscle satellite cell proliferation and association: new insights from myofiber time-lapse imaging
Source: Skelet Muscle. 2011 Feb 2;1:7. doi: 10.1186/2044-5040-1-7 (PMC3157006; doi:10.1186/2044-5040-1-7)
Supplement: Additional file 7 — contains movies 76-90. [file 2044-5040-1-7-S7.ZIP]

Archive with 16 entries (16 files):
- Movie 77.mov
- Movie 78.mov
- Movie 79.mov
- Movie 80.mov
- Movie 81.mov
- Movie 82.mov
- Movie 83.mov
- Movie 84.mov
- Movie 85.mov
- Movie 86.mov
- Movie 87.mov
- Movie 88.mov
- Movie 89.mov
- Movie 90.mov
- Index.html
- Movie 76.mov
