# Supplementary material for: Muscle satellite cell proliferation and association: new insights from myofiber time-lapse imaging
Source: Skelet Muscle. 2011 Feb 2;1:7. doi: 10.1186/2044-5040-1-7 (PMC3157006; doi:10.1186/2044-5040-1-7)
Supplement: Additional file 8 — contains movies 91-105. [file 2044-5040-1-7-S8.ZIP]

Archive with 16 entries (16 files):
- Movie 94.mov
- Movie 95.mov
- Movie 96.mov
- Movie 97.mov
- Movie 98.mov
- Movie 99.mov
- Movie 100.mov
- Movie 101.mov
- Movie 102.mov
- Movie 103.mov
- Movie 104.mov
- Movie 105.mov
- Index.html
- Movie 91.mov
- Movie 92.mov
- Movie 93.mov
