# Supplementary material for: Muscle satellite cell proliferation and association: new insights from myofiber time-lapse imaging
Source: Skelet Muscle. 2011 Feb 2;1:7. doi: 10.1186/2044-5040-1-7 (PMC3157006; doi:10.1186/2044-5040-1-7)
Supplement: Additional file 9 — contains movies 106-121. [file 2044-5040-1-7-S9.ZIP]

Archive with 17 entries (17 files):
- Index.html
- Movie 106.mov
- Movie 107.mov
- Movie 108.mov
- Movie 109.mov
- Movie 110.mov
- Movie 111.mov
- Movie 112.mov
- Movie 113.mov
- Movie 114.mov
- Movie 115.mov
- Movie 116.mov
- Movie 117.mov
- Movie 118.mov
- Movie 119.mov
- Movie 120.mov
- Movie 121.mov
